# Supplementary material for: Evidence for the early Toarcian Carbon Isotope Excursion (T-CIE) from the shallow marine siliciclastic red beds of Arabia
Source: Sci Rep. 2022 Oct 27;12:18124. doi: 10.1038/s41598-022-21716-0 (PMC9613744; doi:10.1038/s41598-022-21716-0)
Supplement: Supplementary file 1 — Supplementary Information. [file 41598_2022_21716_MOESM1_ESM.xlsx]

## Sheet: Sheet1
	Concentrations of Redox-senitive elements								Redox-sensitive elements (after AI normalization)							Enrichemnt Factor (to average shale)							Chemical and Weathering indices			Stable organic C13 and TOC		Oxides
Serial	Ba	Cr	Cu	Mo	Ni	U	V	AI	Ba/AI	Cr/AI	Cu/AI	Mo/AI	Ni/AI	U/AI	V/AI	EF (Ba)	EF (Cr)	EF (Cu)	EF (Mo)	EF (Ni)	EF (U)	EF (V)	CIA	PIA	CIW	13Corg	TOC	Al2O3	SiO2	TiO2	Fe2O3	MnO	MgO	CaO	Na2O	K2O	P2O5
	ppm	ppm	ppm	ppm	ppm	ppm	ppm	ppm																		VPDB	% wt.	%	%	%	%	%	%	%	%	%	%
1	0	10.3	4.77	0	0	0.577	79.7	3123.31	0	0.00329778	0.00152722	0	0	0.00018474	0.0255178	0	2.93136	2.71507	0	0	15.7032	3.99437	1.11172	1.11172	1.11172			0.59015	10.4543	0.0695	5.81416	0.0062	1.3	28.1584	1.0139	0	0.154	Upper Marrat
2	64.7	38.2	12.6	0	9.99	1.33	98.3	2369.41	0.0273064	0.0161222	0.00531778	0	0.00421624	0.000561321	0.0414871	3.7664	14.3308	9.45383	0	4.96028	25.5305	12.1367	0.817496	0.817496	0.817496			0.4477	1.48258	0.133	0.0947	0.0656	21.3354	29.7037	0.24618	0	0.0387
3	78.8	6.81	4.54	0	0	0.783	69.6	6608.41	0.0119242	0.0010305	0.000687003	0	0	0.000118485	0.010532	1.64472	0.916004	1.22134	0	0	6.48125	2.56184	2.26092	1.30478	2.28334			1.24866	7.70177	0.0282	4.46121	0.0057	0.21459	27.5256	2.28481	0.50094	0.153
4	16.5	28.2	13.5	0	10.8	0.84	85.6	2907.91	0.00567417	0.00969768	0.00464251	0	0.003714	0.000288867	0.0294369	0.782645	8.62016	8.25334	0	4.36942	18.115	6.24577	0.999951	0.64999	1.00351			0.54945	1.81953	0.13	0.23435	0.0425	20.9419	29.4926	0.40819	0.18	0.0372
5	0	3.65	7.32	0	0	0.64	66.3	540.46	0	0.0067535	0.013544	0	0	0.00118418	0.122673	0	6.00311	24.0782	0	0	75.4912	25.6038	0.17848	0.0962352	0.178627			0.10212	0.32406	0.0161	4.4179	0.0038	3.1665	30.6207	1.0606	0.04356	0.146
6	142	12.8	2.83	0	38	0.28	73.9	1545.38	0.0918866	0.00828274	0.00183126	0	0.0245894	0.000181185	0.0478199	12.674	7.36244	3.25558	0	28.9287	29.4276	3.91751	0.2871	0.229791	0.287266	-23.8396	0.4596	0.292	1.04	0.0382	0.13965	0.021	0.284	55.7384	0.0701	0.0541	0.041
7	66.8	13.1	0	0	33.9	0.288	75.2	2852.61	0.0234172	0.00459229	0	0	0.0118839	0.00010096	0.0263619	3.22996	4.08204	0	0	13.981	16.2227	2.18293	0.533929	0.453394	0.534364	-24.9096	0.4382	0.539	0.8	0.0534	0.31022	0.0188	0.318	55.1752	0.0703	0.0758	0.0426
8	120	21	0	0	38.2	0.296	82.6	2540.35	0.0472375	0.00826656	0	0	0.0150373	0.000116519	0.0325151	6.51552	7.34806	0	0	17.6909	20.0093	2.51933	0.48179	0.354502	0.482408	-26.2365	0.4243	0.48	1.79975	0.0747	0.1862	0.0357	0.347	54.4158	0.1119	0.118	0.0408
9	30.7	15.4	0	0	31.7	0.297	75.2	193.914	0.158318	0.0794168	0	0	0.163475	0.00153161	0.387801	21.8369	70.5927	0	0	192.323	238.647	33.1159	0.0369238	1.24359e-05	0.0369374	-25.7625	0.4439	0.03664	1.22952	0.0595	0.68405	0.0222	0.337	54.5287	0.0706	0.03384	0.0407
10	0	13.2	3.02	0	28.5	0.313	74.4	1077	0	0.0122562	0.00280407	0	0.0264623	0.000290621	0.0690805	0	10.8944	4.98502	0	31.1321	42.5111	6.28369	0.205409	0.0241363	0.205782	-23.3424	0.4487	0.2035	2.8739	0.0627	0.686	0.0228	0.384	54.1357	0.21796	0.166	0.0401
11	0	18.9	3.47	0	21.4	0.392	84.9	1045.25	0	0.0180818	0.00331978	0	0.0204736	0.00037503	0.0812246	0	16.0727	5.90183	0	24.0866	49.9844	8.10875	0.199229	0.129173	0.199883	-22.5066	0.495	0.1975	1.93275	0.126	0.3724	0.0255	0.419	54.1925	0.10606	0.3	0.0387
12	23.3	19.7	0	0	24.1	0.347	77.5	725.271	0.0321259	0.0271623	0	0	0.0332289	0.000478442	0.106857	4.43116	24.1442	0	0	39.0929	65.7579	10.3447	0.137516	0.28742	0.138099	-22.7846	0.5391	0.13704	1.84224	0.0808	0.12072	0.0259	0.2687	54.2722	0.31818	0.389	0.0421
13	72.2	22.8	4.71	0	35.6	0.324	81.1	4662.61	0.0154849	0.00488997	0.00101016	0	0.00763521	6.9489e-05	0.0173937	2.13585	4.34664	1.79585	0	8.9826	10.7038	1.50246	0.869623	0.59833	0.872017	-22.5288	0.6024	0.881	1.2	0.0795	0.13965	0.0597	0.44	55.0478	0.10606	0.257	0.0454
14	142	26.8	4.83	0	33.6	0.394	98.1	2406.62	0.059004	0.011136	0.00200697	0	0.0139615	0.000163715	0.0407626	8.13849	9.89864	3.56794	0	16.4253	25.0847	3.53979	0.463224	0.431481	0.463372	-25.6108	0.6579	0.45473	2.39645	0.105	0.79749	0.0755	0.01244	53.5941	0.21261	0.02904	0.0459
15	93.1	44	7.1	0	30.2	0.423	87.3	4106.91	0.0226691	0.0107137	0.0017288	0	0.00735347	0.000102997	0.0212569	3.12678	9.52325	3.07341	0	8.65114	13.0812	2.22697	0.766628	0.296801	0.770269	-23.4102	0.5906	0.776	0.9	0.115	0.32585	0.115	0.13116	54.9798	0.0707	0.442	0.0451
16	88.3	24.7	7.61	0	52.4	0.343	87.3	3418.89	0.0258271	0.00722456	0.00222587	0	0.0153266	0.000100325	0.0255346	3.56235	6.42183	3.9571	0	18.0313	15.7136	2.16919	0.633504	0.436748	0.634764	-26.4613	0.4348	0.646	2.34	0.0849	0.1862	0.0625	0.53	55.6182	0.0694	0.187	0.0461
17	444	29.3	6.04	0	33.1	0.352	101	3643.08	0.121875	0.00804264	0.00165794	0	0.00908572	9.66215e-05	0.0277238	16.8103	7.14902	2.94744	0	10.6891	17.0608	2.08911	0.70495	0.364336	0.707377	-24.9208	0.4286	0.68836	3.46328	0.136	0.03145	0.06	0.05287	52.7242	0.5303	0.30954	0.0451
18	97.7	20.7	4.58	0	36.6	0.312	89.1	418.1	0.233676	0.0495097	0.0109543	0	0.0875389	0.000746233	0.213107	32.2312	44.0086	19.4743	0	102.987	131.143	16.1348	0.0781704	0.0375858	0.0782609	-27.1616	0.5082	0.079	0.0931	0.0762	0.24804	0.0558	0.354	55.4348	0.10606	0.108	0.0401
19	252	70.4	17.8	44.7	19.2	1.02	162	16749.4	0.0150454	0.00420315	0.00106273	0.00266876	0.00114631	6.08979e-05	0.00967202	2.07522	3.73613	1.88929	82.1157	1.3486	5.95201	1.31671	5.07019	3.6997	5.14636	-25.1617	0.5148	3.16479	36.9872	0.585	0.1957	0.0744	0.24321	31.8309	0.36927	0.8535	0.0622	Middle Marrat
20	242	199	41.2	32.5	53.9	2.27	345	71956.7	0.00336314	0.00276555	0.000572567	0.000451661	0.000749062	3.15468e-05	0.00479455	0.463881	2.45827	1.0179	13.8973	0.881249	2.95049	0.682092	69.9222	94.2886	96.4559	-26.8509	0.6913	13.5962	66.2366	1.72	5.77827	0.0502	2.31064	0.29504	0.069	4.9419	0.0628
21	204	205	53.4	35.3	70.6	1.95	362	76875.7	0.00265364	0.00266664	0.000694628	0.000459183	0.000918366	2.53656e-05	0.0047089	0.366019	2.37035	1.23489	14.1287	1.08043	2.89779	0.548446	65.0951	72.4602	77.8611	-30.3835	0.44	14.5257	60.768	1.85	6.85113	0.0484	2.46451	1.9733	0.42424	3.38022	0.0649
22	139	225	49.5	33.2	73.3	1.65	397	81785.9	0.00169956	0.00275108	0.000605239	0.000405938	0.000896242	2.01746e-05	0.00485414	0.234422	2.44541	1.07598	12.4904	1.0544	2.98716	0.436208	61.3536	66.2789	72.2894	-30.3998	0.6852	15.4535	52.1079	2.07	8.91088	0.0525	5.19211	2.0915	1.37878	3.52032	0.0614
23	208	171	56.9	48.1	61.7	1.64	355	42464	0.00489827	0.00402694	0.00133996	0.00113272	0.001453	3.8621e-05	0.00836003	0.675623	3.5795	2.38215	34.8531	1.70941	5.14463	0.835048	77.7899	82.2211	83.5339	-29.2712	0.3185	8.02357	80.7603	1.89	2.44405	0.0492	2.54058	0.55687	0.43592	0.65526	0.0618
24	232	197	38.7	36.1	69	1.75	379	89992.4	0.00257799	0.00218907	0.000430036	0.000401145	0.000766731	1.94461e-05	0.00421147	0.355585	1.94584	0.764509	12.3429	0.902037	2.59167	0.420456	79.8027	95.1564	96.1485	-28.9614	0.4061	17.0041	60.1477	1.88	6.42589	0.0504	4.34704	0.39221	0.0666	3.34674	0.0591
25	171	208	65.6	38.3	48.4	1.47	400	60417	0.00283033	0.00344274	0.00108579	0.000633928	0.000801099	2.43309e-05	0.00662065	0.39039	3.06021	1.93029	19.5055	0.94247	4.07425	0.526074	79.4292	88.265	89.7967	-30.2244	0.351	11.4158	74.3643	2.06	4.32742	0.0444	1.82258	0.73563	0.0682	1.53306	0.0637
26	69.4	173	51	36.6	86.5	1.25	365	42965.1	0.00161526	0.00402652	0.00118701	0.000851854	0.00201326	2.90934e-05	0.00849526	0.222795	3.57913	2.11024	26.2109	2.36854	5.22785	0.629046	71.8919	80.8193	84.0678	-30.0765	0.413	8.11826	81.6255	1.93	3.09282	0.0417	0.8291	0.34022	0.6422	1.51104	0.057
27	114	239	63.7	24.3	65.9	1.36	394	99378.1	0.00114713	0.00240496	0.000640986	0.000244521	0.000663124	1.36851e-05	0.00396465	0.158225	2.13774	1.13953	7.52371	0.780146	2.43979	0.295894	69.1742	77.7923	81.8673	-29.065	0.3923	18.7775	44.6388	2.05	12.2021	0.0529	3.64703	1.59015	0.84848	3.88842	0.0534
28	312	22	18.1	9.06	0	0.654	95.5	1045.25	0.298493	0.0210476	0.0173164	0.00866778	0	0.000625688	0.0913657	41.1715	18.709	30.7848	266.701	0	56.225	13.5284	2.66176	0.00818878	2.73477	-26.7283	0.4572	0.1975	92.0327	0.15	1.86	0.0163	0.1093	3.76917	0.21212	0.183	0.0741
29	369	79.3	20.7	63.9	14.2	0.689	180	24186.3	0.0152566	0.00327872	0.000855857	0.00264199	0.000587109	2.84872e-05	0.00744223	2.10436	2.91441	1.52152	81.2921	0.690717	4.57984	0.61594	19.8975	18.1726	20.4517	-30.5593	0.591	4.57	78.7	0.661	1.34	0.169	1.68322	9.79841	0.0691	0.575	0.0639
30	195	200	52.8	39.6	79.7	1.51	384	57399.7	0.00339723	0.00348434	0.000919866	0.000689899	0.00138851	2.63068e-05	0.00668993	0.468584	3.09719	1.63532	21.2277	1.63354	4.11688	0.568795	69.9385	79.8542	83.866	-27.9018	0.3494	10.8457	71.0065	1.97	4.59954	0.048	2.45982	0.55697	0.74242	2.3793	0.0616
31	139	216	61.6	41.7	79.1	1.44	409	72960.7	0.00190513	0.0029605	0.00084429	0.00057154	0.00108414	1.97366e-05	0.00560576	0.262777	2.63155	1.50096	17.5859	1.27546	3.4497	0.426738	74.4819	83.3082	85.8576	-31.1659	0.3536	13.7859	64.621	2.21	6.24151	0.0623	3.78943	0.88639	0.48895	2.26572	0.0606
32	300	195	57.9	49	74.3	1.29	385	52606.9	0.00570267	0.00370674	0.00110062	0.000931436	0.00141236	2.45215e-05	0.00731843	0.786575	3.29488	1.95665	28.6596	1.6616	4.50365	0.530194	66.9098	74.0909	78.6288	-31.0429	0.453	9.94008	72.3293	2.07	4.53359	0.0468	2.7049	0.98856	0.63636	2.04564	0.0595
33	94.3	244	48	20.1	68.7	1.35	365	100947	0.000934154	0.00241711	0.000475497	0.000199114	0.000680555	1.33734e-05	0.00361576	0.128849	2.14854	0.845328	6.1266	0.800653	2.22508	0.289154	62.4621	66.0425	70.3079	-30.6297	0.497	19.0739	40.7037	1.83	12.8842	0.0493	3.7361	2.4404	2.26471	3.14832	0.0448
34	106	155	85.5	60.6	52.4	1.39	343	47031.9	0.00225379	0.00329563	0.00181791	0.00128849	0.00111414	2.95544e-05	0.00729292	0.310867	2.92945	3.23185	39.6457	1.31075	4.48795	0.639014	70.3119	74.6263	77.0623	-30.8162	0.5505	8.88668	79.5577	1.75	0.91482	0.0453	1.9362	1.31149	0.26515	1.02288	0.0733
35	119	199	43.4	36.2	60.5	1.37	346	61887.9	0.00192283	0.00321549	0.000701268	0.000584928	0.000977574	2.21368e-05	0.00559075	0.265218	2.85821	1.2467	17.9978	1.15009	3.44046	0.478633	77.0506	86.5929	88.603	-29.6348	0.3138	11.6937	73.1498	1.73	2.79166	0.0993	2.43754	0.55418	0.46197	1.8282	0.11
36	180	206	45.5	30.1	54.3	1.44	357	83392.4	0.00215847	0.00247025	0.000545613	0.000360944	0.000651138	1.72678e-05	0.00428096	0.29772	2.19578	0.969979	11.106	0.766045	2.63444	0.373357	76.6414	89.9153	91.9266	-29.8185	0.3816	15.757	61.5295	1.8	5.61805	0.0564	3.10191	0.49428	0.37121	3.15834	0.0524
37	217	88.2	27.8	44.8	12.4	1.56	197	6055.46	0.0358354	0.0145654	0.00459089	0.00739828	0.00204774	0.000257619	0.0325326	4.94281	12.947	8.16159	227.639	2.4091	20.0201	5.57013	33.9124	28.77	38.5855	-30.1915	0.3754	1.14418	94.6551	0.847	0.21692	0.0153	0.36484	0.9341	0.1732	0.37752	0.0677
38	101	45.3	7.02	0	9.35	0.348	95.6	1359.88	0.0742711	0.0333117	0.00516221	0	0.00687559	0.000255904	0.0703001	10.2443	29.6104	9.17726	0	8.08893	43.2616	5.53307	0.462728	0.328731	0.463353	-29.9877	0.4309	0.25695	1.3542	0.167	0.32105	0.0866	20.9292	30.3042	0.10606	0.0692	0.0307	Lower Marrat
39	199	43.1	6.32	0	25.4	0.319	202	2373.54	0.0838411	0.0181585	0.00266269	0	0.0107013	0.000134399	0.085105	11.5643	16.1409	4.73367	0	12.5898	52.3723	2.90591	0.461148	0.141928	0.46263	-26.3111	0.3863	0.44848	2.54316	0.306	0.32072	0.0407	0.79334	53.0592	0.0694	0.28764	0.0372
40	103	28.8	8.77	0	21.6	0.324	91.8	6945.81	0.0148291	0.00414639	0.00126263	0	0.00310979	4.66469e-05	0.0132166	2.04539	3.68568	2.24468	0	3.65858	8.1333	1.00858	1.55193	1.55193	1.55193	-24.1473	0.5314	1.31241	3.59502	0.115	0.70743	0.055	6.17239	44.9709	0.96379	0	0.0393
41	0	34.3	5.1	0	0	0.335	95.7	5610.8	0	0.00611321	0.000908962	0	0	5.97063e-05	0.0170564	0	5.43397	1.61593	0	0	10.4962	1.29095	1.84967	1.81003	1.85043	-25.334	0.4389	1.06016	4.01392	0.145	0.29865	0.0648	18.7871	30.5986	0.40284	0.02178	0.0259
42	153	31.3	5.13	0	10	0.366	88.8	2692.51	0.0568243	0.0116248	0.00190528	0	0.003714	0.000135933	0.0329804	7.83783	10.3332	3.38717	0	4.36942	20.2956	2.93908	0.606684	0.517139	0.607233	-24.2373	0.4583	0.50875	2.78475	0.113	0.1862	0.0687	7.01706	45.5915	0.27975	0.0701	0.0326
43	252	53.6	10.5	0	4.99	0.468	119	7502.2	0.0335902	0.00714457	0.00139959	0	0.000665139	6.23817e-05	0.015862	4.63313	6.35073	2.48816	0	0.782516	9.76124	1.34879	2.63541	1.81511	2.65803	-22.3893	0.5047	1.41754	4.72052	0.288	0.45782	0.0645	20.1529	28.1735	0.46414	0.423	0.0307
44	58.4	68.1	16.4	0	13.1	0.419	121	2911.83	0.0200561	0.0233874	0.0056322	0	0.00449889	0.000143896	0.0415546	2.76636	20.7888	10.0128	0	5.29281	25.5721	3.11126	0.989219	0.822466	0.990899	-23.6733	0.7587	0.55019	2.49375	0.345	0.33225	0.105	20.2141	30.1037	0.19023	0.08712	0.0296
45	92.6	52.3	8.39	0	4.64	0.392	111	3694.1	0.025067	0.0141577	0.00227119	0	0.00125606	0.000106115	0.0300479	3.45752	12.5846	4.03767	0	1.47771	18.491	2.29438	1.22029	0.641202	1.22749	-25.3283	0.4664	0.698	2.67848	0.271	0.1509	0.0969	19.753	30.7089	0.24618	0.31	0.0297
46	107	45.2	13.1	0	7.23	0.374	99.4	5527.07	0.0193593	0.00817793	0.00237015	0	0.00130811	6.76669e-05	0.0179842	2.67024	7.26927	4.2136	0	1.53895	11.0672	1.46307	1.92088	1.89306	1.92143	-23.8263	0.5103	1.04434	5.64814	0.191	0.0037	0.0838	19.4616	28.6457	0.79643	0.01452	0.0349
47	106	43.7	10.5	0	8.2	0.389	98.9	6870.65	0.0154279	0.00636038	0.00152824	0	0.00119348	5.66176e-05	0.0143946	2.12799	5.65368	2.71687	0	1.4041	8.85819	1.22416	2.3159	1.49181	2.33574	-25.7345	0.5127	1.29821	4.68141	0.212	0.72402	0.0762	18.8215	29.3082	0.65352	0.43992	0.0329
48	39.6	15.6	5.33	0	29	0.309	77.4	290.871	0.136143	0.0536321	0.0183243	0	0.0997007	0.00106233	0.266098	18.7783	47.673	32.5765	0	117.295	163.752	22.9693	0.0552225	1.86057e-05	0.055253	-24.2058	0.4899	0.05496	1.39428	0.0632	0.34114	0.0242	0.502	54.5914	0.15909	0.05076	0.042
								Average Shale (Turekian and Wedepohl, 1961)										Tribovillard et al., 2006
								AI	Ba	Cr	Cu	Mo	Ni	U	V			Enrichment factors (EF): EF element X= (X/Al sample)/(X/Al average shale)
								ppm	ppm	ppm	ppm	ppm	ppm	ppm	ppm
								80000	580	90	45	2.6	68	3.7	130
																		Nesbitt and Young, 1982
																		Fedo et al., 1995
																		Harnois, 1988
